# Supplementary material for: Preparedness for the Digital Transition in Healthcare: Insights from an Italian Sample of Professionals
Source: Healthcare (Basel). 2025 Oct 10;13(20):2556. doi: 10.3390/healthcare13202556 (PMC12563548; doi:10.3390/healthcare13202556)
Supplement: Supplementary file 1 [file healthcare-13-02556-s001.zip]

Archive with 1 entries (1 files):
- healthcare-3831330-supplementary.pdf
